# Supplementary material for: A novel cupulate seed plant, Xadzigacalix quatsinoensis gen. et sp. nov., provides new insight into the Mesozoic radiation of gymnosperms
Source: Am J Bot. 2022 Jun 14;109(6):966–85. doi: 10.1002/ajb2.1853 (PMC9328379; doi:10.1002/ajb2.1853)
Supplement: Supplementary file 1 — Appendix S1. Morphological matrix for cladistic analysis (NEXUS file format), including a tree block of 60 most‐parsimonious trees found under parsimony ratchet perturbation. Archived as Morphobank Project P4231 and also available as a Winclada‐executable file by request. [file AJB2-109-966-s003.nex]

#Klymiuk et al.—American Journal of Botany 2022—Appendix S1

#NEXUS

[NEXUS FILE GENERATED BY WINCLADA (Copyright 2002 K.C. Nixon); THIS DOES NOT CONSTITUTE ENDORSEMENT OF THIS FORMAT, NOR GUARANTEE ACCURACY]

#APPENDIX S1: Morphological matrix for cladistic analysis (nexus file format), 
#including a tree block of 60 most-parsimonious trees found under parsimony ratchet perturbation. 
#Archived as Morphobank Project P4231, and also available as a Winclada-executable file by request.

BEGIN DATA;
DIMENSIONS NTAX=42 NCHAR=107;
FORMAT MISSING=? SYMBOLS= " 0 1 2 3 4 5 6 7 8 9";
OPTIONS  MSTAXA=POLYMORPH ;

CHARLABELS

	[1]	Maule_color_reaction_in_lignin_
	[2]	Radicle
	[3]	Vegetative_short_shoots
	[4]	Habit
	[5]	Branching
	[6]	Persistent_leaf_bases
	[7]	'Cataphylls_(~equivalent_to_bud_scales)'
	[8]	Leaves_1
	[9]	Vegetative_leaves_1
	[10]	Vegetative_leaf_dissection
	[11]	Vein_orders
	[12]	Laminar_venation
	[13]	Leaf_trace_divergence
	[14]	Leaf_traces
	[15]	Girdling_leaf_traces
	[16]	Guard_cell_poles
	[17]	Stomata
	[18]	Foliar_sclereids
	[19]	Secretory_structures
	[20]	apical_meristem
	[21]	Protoxylem_architecture
	[22]	Polystele
	[23]	Primary_xylem
	[24]	Metaxylem
	[25]	Secondary_xylem
	[26]	Tertiary_helical_thickenings_in_tracheids
	[27]	Vessels
	[28]	End_wall_pit_or_vessel_perforations
	[29]	Rays
	[30]	Companion_cells_in_phloem
	[31]	Sieve_tube_plastid_inclusions
	[32]	'Structures_bearing_megasporangia_(fertile_units)'
	[33]	Shape_of_ovule_bearing_structure
	[34]	Microsporangium_bearing_structures
	[35]	Symmetry_of_megasporangium_bearing_or_ovuliferous_fertile_shoot
	[36]	Complexes_of_ovuliferous_fertile_shoots
	[37]	Ovuliferous_fertile_shoot_complexes
	[38]	Bract_and_axillary_ovulate_shoot_complexes
	[39]	Megasporangia_and_microsporangia
	[40]	'Megasporophylls,_morphology'
	[41]	'Microsporophylls,_morphology'
	[42]	Microsporophylls2
	[43]	Microsporangia_per_sporophyll
	[44]	Stamen_numbers
	[45]	Microsporophylls3
	[46]	Microsporophyhlls4
	[47]	Stamen_form
	[48]	Position_of_microsporangia
	[49]	Microsporangia
	[50]	Microsporangia_dehiscence
	[51]	Inner_staminodes
	[52]	Position_of_attachment_of_megasporangium_or_ovule_upon_leaf_or_shoot_homologue
	[53]	'Ovule/megasporangium_orientation'
	[54]	Integument1
	[55]	Integumentary_vascularization
	[56]	Histology_of_integument
	[57]	Sarcotesta
	[58]	Anatomical_symmetry_of_ovule
	[59]	Fusion_of_integument_to_nucellus
	[60]	Tubular_micropyle
	[61]	Integument_apex_sealing_post_pollination
	[62]	Pollen_chamber
	[63]	Central_column
	[64]	'Lagenostome/salpinx/nucellar_beak'
	[65]	'Post-pollination_pollen_chamber_sealing'
	[66]	'Megasporangium/nucellus_vascularization'
	[67]	Nucellar_cuticle
	[68]	'[pollen]_Testa'
	[69]	'[pollen]_Exotesta'
	[70]	Ruminations_in_the_seed_coat
	[71]	Enclosure_of_ovule_or_homologue
	[72]	Meio_or_megasporangium_or_ovule
	[73]	Closed_carpel_with_stigmatic_pollen_germination
	[74]	Carpel_number
	[75]	Hypanthium
	[76]	Placentation
	[77]	Carpels
	[78]	Ovules_per_carpel
	[79]	Perianth
	[80]	Perianth_symmetry
	[81]	'Microspore/pollen_cytokinesis'
	[82]	'Miospore/pollen_germination_area'
	[83]	'Microspore/pollen_symmetry'
	[84]	'Microspores/pollen'
	[85]	Infratectal_structure
	[86]	Tectum
	[87]	Exine_striations
	[88]	Supratectal_spinules
	[89]	Aperture_membrane
	[90]	Endexine
	[91]	Microgametophyte_nuclei
	[92]	Sterile_cell
	[93]	Sperm
	[94]	Megaspore_tetrad
	[95]	Megaspore_wall
	[96]	Megagametophyte1
	[97]	Megagametophyte2
	[98]	Megagametophyte_cellularization
	[99]	Sperm_transfer
	[100]	'Embryogenesis_(fusion_of_sperm)'
	[101]	Nutritive_tissue_in_seed
	[102]	Embryo
	[103]	Proembryho
	[104]	'Secondary_suspensor_(embryonal_tubes)'
	[105]	Feeder_in_embryo
	[106]	'Postzygotic_quiescence_and/or_seed_dormancy'
	[107]	Seed_germination
;

STATELABELS

	1	 'absent_(guaiacyl_only)' 'present_(syringyl_present)',
	2	 persistent replaced_by_adventitious_roots,
	3	 absent present,
	4	 woody '(semi)_herbaceaous',
	5	 apical single_axillary_bud multiple_buds,
	6	 absent present,
	7	 absent present,
	8	 leaves_absent 'alternate,_helical' 'opposite,_whorled',
	9	 simple 'compound_(including_forked)',
	10	 some_or_all_dichotomous dichotomous_and_pinnate some_or_all_pinnate palmate,
	11	 one two_or_more,
	12	 'one_vein_per_segment;_marginal_endings' 'divergent_forking;_marginal_endings' 'convergent_forking;_marginal_endings' 'reticulate;_marginal_endings' 'reticulate;_internal_endings',
	13	 from_one_cauline_protoxylem_or_sympodium_at_one_level two_or_more_cauline_px_strands_or_cauline_bundles_at_one_level two_or_more_cauline_px_strands_over_length_stem,
	14	 mesarch endarch,
	15	 absent present,
	16	 raised level_with_apeture,
	17	 haplocheilic syndetocheilic,
	18	 absent present,
	19	 'isolated_cells_or_groups_of_cells,_without_epithelium' cauline_cavities_or_canals_with_epithelium 'canals_(elongated,_within_stem_or_continuous_with_cauline_canals)' absent 'oil_cells_(specialized)',
	20	 without_tunica with_tunica,
	21	 single_central_cauline_strand two_or_more_sympodial_strands_near_margin_of_primary_xylem,
	22	 absent present,
	23	 mesarch endarch,
	24	 with_scalariform_pitting without_scalariform_pitting,
	25	 formed_toward_outside_of_primary_xylem formed_toward_inside_and_outside_of_primary_xylem,
	26	 absent present,
	27	 absent present,
	28	 'multiple_(=scalariform)' simple,
	29	 at_least_some_multiseriate all_uniseriate_or_biseriate,
	30	 absent present,
	31	 starch PI_ PII,
	32	 'not_aggregated,_leaf_homologues' 'aggregated,_but_not_forming_determinate_strobili,_leaf_homologues' forming_simple_cones_of_leaf_homologues 'aggregated_but_not_cones,_axillary_shoot/bract_homologues' 'forming_compound_cones,_i.e._of_axillary_shoot/bract_homologues' terminal_on_stems,
	33	 pinnate 'simple_paddle_like,_megasporangia_not_in_two_rows' 'simple_stalk-like_with_one_megasporangium,_or_sessile' dichotomizing_structure foliar_pseudocone 'club-shaped,_enclosing_ovule',
	34	 not_aggregated 'aggregated,_but_not_forming_determinate_strobili' forming_simple_cones 'aggregated_simple_cones,_i.e._not_forming_compound_cones' forming_compound_cones terminal_on_stems,
	35	 radial 'bilateral,_dorsiventral',
	36	 absent helically_arranged arranged_in_vertical_rows,
	37	 absent with_distinct_appendages without_distinct_apendages,
	38	 absent with_bract_free_from_shoot with_bract_partly_or_completely_fused_to_shoot,
	39	 intermixed_or_aggregated_as_bisporangiate_structure separated_into_monosporangiate_structures,
	40	 dichotomous_only dichotomous_and_or_pinnate simple_foliar_organ pinnate_only 'fertile_shoot_(axillary_structure)' unclear_homologies 'branched_foliar_(cf._Pentoxylon)',
	41	 dichotomous_only dichotomous_and_or_pinnate simple,
	42	 helically_arranged whorled_or_opposite,
	43	 more_than_two two,
	44	 various multiples_of_three,
	45	 free basally_fused,
	46	 pinnate_or_paddle_like 'simple,_one_veined,_scale-like' 'simple,_one(rarely)-three_veined,_with_two_pairs_of_lateral_sporangia',
	47	 filamentous laminar,
	48	 terminal abaxial adaxial state_3?,
	49	 free fused_at_least_basally,
	50	 'ecto/endokinetic' endothecial,
	51	 absent present,
	52	 terminal_or_lateral abaxial adaxial,
	53	 erect inverted,
	54	 absent 'lobate_pre-integument' with_simple_apex with_bifid_apex with_tubular_micropyle,
	55	 'numerous_bundles,_one_in_each_lobe' two_bundles unvascularized,
	56	 with_differentiated_sclerotesta_and_sarcotesta simple,
	57	 Absent_or_uniseriate multiseriate,
	58	 radial 180_degree_rotational bilateral,
	59	 free fused_more_than_one_half_of_length,
	60	 absent 'composed_of_one_integumentary_layer_(Benne_&_Gneto)',
	61	 absent present,
	62	 'absent_(solid_cellular_apex_of_nucellus)' 'hyhdrasperman_(well-defined_with_central_column,_salpinx)' 'non-hydrasperman_(cup-like,_no_central_column)',
	63	 present absent,
	64	 present absent,
	65	 not_sealed sealed,
	66	 not_vascularized vascularized,
	67	 thin thick,
	68	 multiplicative 'non-multiplicative',
	69	 normal palisade,
	70	 absent present,
	71	 not_enclosed one_vascularized_structure_composed_of_telomes one_vascularized_structure_composed_of_laminae one_unvascularized_structure_or_layer_of_tissue two_layers_of_tissue 'one_vascularized_structure_composed_of_axis_(=shoot)' valvate_covering_with_valves_that_open_basally,
	72	 not_surrounded_by_subtending_leaf_homologues 'surrounded_by,_or_subtended_by,one_or_two_pairs_of_leaf_homologu',
	73	 absent present,
	74	 1 2 2 '4/5' numerous '4/6' none,
	75	 absent present,
	76	 'marginal/laminar' apical basal,
	77	 spiral_or_irregular whorled,
	78	 several 'one,apical',
	79	 'more_than_two_whorles,_spiral_irregular' two_whorls none,
	80	 various trimerous,
	81	 simultanious successive,
	82	 proximal_tetrad_scar distal_sulcus_or_round_germination_area no_aperture,
	83	 radial bilateral global,
	84	 'non-saccate_or_subsaccate' saccate,
	85	 massive_or_spongy_alveolar honeycomb_alveolar granular columellar,
	86	 continuous_or_finely_perforate 'foveolate-reticulate',
	87	 absent present,
	88	 absent present,
	89	 smooth_or_weakly_sculptured conspicuously_sculptured,
	90	 uniformly_thick_lamellated absent 'thin,_nonlamellated',
	91	 five_or_more_nuclei 'four_nuclei,_tube_nucleus_produced_by_second_division' 'four_nuclei_tube_nucleus_produced_by_first_division,_no_prothallus',
	92	 colinear_with_other_microgametophyte_cells ring_shaped,
	93	 'small,_flagellate_and_zooidogamous' 'large,_flagellate_and_zooidogomous' 'non-flagellate',
	94	 tetrahedral linear,
	95	 thick thin,
	96	 monosporic tetrasporic,
	97	 large_cellular_normal_archegonia large_apical_part_and_egg_free_nuclear 'Eight_nucleate_central_part_free_nuclear_egg_cellular_w/o_neck_cel',
	98	 'enclosing_single_nuclei,_resulting_in_uninucleate_cells' 'enclosing_several_nuclei,_resulting_in_multinucleate,_polyploid_cells',
	99	 zooidogamous siphnongamous,
	100	 only_one_sperm_with_female_gametophyte_nucleus regular_fusion_of_both_sperm,
	101	 endosperm_plus_perisperm endosperm_only,
	102	 derived_from_several_free_nuclei from_a_single_uninucleate_cell_by_cellular_divisions,
	103	 not_tiered tiered,
	104	 present absent,
	105	 absent present,
	106	 absent present,
	107	 hypogeal epigeal,
;

MATRIX

Elkinsia
--00-0-11100000---0-00000-000--030000010000-00-01-00010000000100000---1006-------0000000-----0000--------0-
Heterangium
--00-0-111000000000-10000-0000-000000011100-00-01-0?020000000100000---1006-------0000000-----00000-------0-
Lyginopteris
--00101111000000000-10000-0000-000000011100-00-01-00020000100100000---1006-------0000000-----00000-------0-
Callistophyton
--0010111200000--01-10000-0000-000000011100-00-11-01031011001210110---0006-------1111000000---0-00-------0-
Quaestora
--0010?2???-200---0-10000-0000-??0--00--?---------0?-20010000210110---0006-------------------0000--------0-
Medullosa
--001001110(23)2000000-11001-0000-000000011100--0-01-00-200100002(01)0110---0-06-------0100000-0--0000000------0-
Ginkgo
0010101100011100001010110000100222000014201--1--00-0032011001210101---0006-------11010000-0101000000-000010
Emporia
--001001(01)00001000-0-10100-001--422112114200--1-20-00131002000210-00---0006-------011100000----0----------1-
Pinus
00(01)010110-000100002010110-00101422111114201--1-10002132001101211101---0006------01111000000021000010-010011
Podocarpus
(01)00010110-000100002010110-00100422111214201--1-1000213200010121110----5006------01111000000021000010-010011
Taxus
000010110-000100002010110-00100522011-14200-01-1000003100010121110----3006------12202000-02-21100010-010011
Cordaixylon
-0-010110-020100003010100-0010-424022114210-01-00-00031011001210110---0006-------0111000-00---00-00------0-
Mesoxylon
-00020110-020000002-10100-0010-424022114210--1-00-00031011001210110---0006-------0111000-00---00-00------0-
Umkomasiales
-0001011110111-0001-10100-001--10100001(23)200--0-10001032011001210-10---2106-------111100000----1------------
Peltasperms
------1-1101----0-------0------210000012100--0-1000103-??1?--2--------0006-------110-0000-----0------------
Glossopteris
-0-010110-0(23)00000-0-10-000001--212000012200-00-(02)0-020210011012111-1---2006-------111101000----0-0----------
Caytonia
--?-10111303---10---10--0------?0?0000131?0-00-110-202-0?1?01011--1---2106-------111100000----1------------
Cycadaceae
00000111120(02)1010012011101000000102000012100-00-10000020011101211110---0006------011010000001110000000000010
Zamiaceae
00000111120(02)1010(01)12010101000000202000012100-00-11000020010101211110---0006------01101000000111000000000001-
Bennettitales
--00-(01)0112(01)(23)01001-001010100010-2220000(01)2200-(01)0--(01)00004000001001111(01)---0006-------110200000---11000-------1-
Pentoxylon
--101-0112031000000-11--100010-141110016100-00-00000022011001011111---0006-------110200000----1------------
Ephedra
10002-020-141100000010111010000424012114210-11-01000042000111211110---2106------01110010001-21111111-1100-1
Welwitschia
10002-020-14?101113010111011000424012114210-11-01000041101111011110---2106------01102010001-21111110-1101-1
Gnetum
10002-020-14110111001011101(01)00042401211421--1--0-000040100111211100---4106------02202001-01-21111111-1101-1
Magnoliaceae
10001-010-1411011(01)411010101001155500000520000211111212-10-001-111010014014000001(01)1102000013-2110201111010-1
Eupomatia
-0001-010-14110110411010101001155500000520000213111212-10-001-1110100140141000-00-002000013-2110201111010-1
Austrobaileya
10001-020-14110110411010101001155500000520000212111212-10-001-11101001401400000001103100123-2110201111010-1
Chloranthaceae
100(01)1-020-1411011041101010100115550000052-0--(02)13110202-10-001-11101-004010-1-12-01103100123-2110201111010--
Laurales
10001-020-14110110411010101001155500000521000203110212-10-001-11101-00401011010002202-01--3-2110201111010--
Winteraceae
10001-000-14110111411010100001155500000521000213110212-10-001-11101110401-00000001003100023-2110201111010-1
Eudicots
100(01)1-01(01)(23)141101(01)0011010101001155500000521000203110212-10-001-111011(01)0401301(01)0(01)(01)0-003---123-2110201111010-1
Aristolochioideae
10011-010-141101004110101011011555000005210102-3110212-10-001-111011004015101011011031000-3-2110201111010--
Piperaceae
10011-010-141101-0411010101001155500000521010203110212-10-001-11101100401-02102-0110300(01)123-211(01)201101010-1
Nymphaeales
-1011-010-1411010-0110101-00-11555000005200(01)02121102-2-10-001-1110111040140010(01)(01)0110200-023-2110201101010-0
Monocots
11011-01(01)(23)14110110(24)-10101-10-1155500000521010203110212-10-001-11101--04012001011-1103-0-013-2110201111010-1
Doylea_tetrahedrasperma
???01??10-03010???0?1010000-0??43?112214?0?-??-???-113200000121-001---5006------?1111000??????0????????????
Doylea_mongolica
????1??10-0?0??10???10?????-???43?1122(01)4?0?-??-???-11??100?01??-???---5006------?1111000???????????????????
Petriellales
???01??11002???11?3?10?0?00-???13?1000101?0-00-?0?-21221001010---00---2006------??????????????1????????????
Umaltolepis_mongoliensis
??1011?10-00???0002?1??0?0?????4?500001??0?-??-???-012???1?0????????--6006------???????????????????????????
'Inner_Mongolia_cupules_(permineralized)'
??0010?10-03010???0?101???0-???42?112214?0?-??-??--1132000001211???---5006------???????????????????????????
Geminispermum
???01???????010???3?101???--?--42?112214?1?----?---213200000???-?0?---5006------???????????????????????????
Xadzigacalix_quatsinoensis
???0??????????????1?1010000-???52?000?14???-??-???-0042010011011101---2?06------??????????????00???????????
;
ENDBLOCK;

BEGIN ASSUMPTIONS;

	OPTIONS  DEFTYPE=unord PolyTcount=MINSTEPS ;

ENDBLOCK;

BEGIN TREES;

	TRANSLATE

	1	Elkinsia,
	2	Heterangium,
	3	Lyginopteris,
	4	Callistophyton,
	5	Quaestora,
	6	Medullosa,
	7	Ginkgo,
	8	Emporia,
	9	Pinus,
	10	Podocarpus,
	11	Taxus,
	12	Cordaixylon,
	13	Mesoxylon,
	14	Umkomasiales,
	15	Peltasperms,
	16	Glossopteris,
	17	Caytonia,
	18	Cycadaceae,
	19	Zamiaceae,
	20	Bennettitales,
	21	Pentoxylon,
	22	Ephedra,
	23	Welwitschia,
	24	Gnetum,
	25	Magnoliaceae,
	26	Eupomatia,
	27	Austrobaileya,
	28	Chloranthaceae,
	29	Laurales,
	30	Winteraceae,
	31	Eudicots,
	32	Aristolochioideae,
	33	Piperaceae,
	34	Nymphaeales,
	35	Monocots,
	36	Doylea_tetrahedrasperma,
	37	Doylea_mongolica,
	38	Petriellales,
	39	Umaltolepis_mongoliensis,
	40	Inner_Mongolia_cupules_(permineralized),
	41	Geminispermum,
	42	Xadzigacalix_quatsinoensis
;

[NOTE: THE COMMAS IN THE NEXUS TREE FORMAT ARE UNNECESSARY AND CONFUSING]
TREE t1 =(1,(2,(3,((4,(15,((14,(7,(((39,((11,(9,(10,(41,(40,(36,37)))))),(8,(12,13)))),(16,(17,38))),(((34,(33,(32,(35,((31,(28,29)),(30,(27,(25,26)))))))),(42,(22,(23,24)))),(20,21))))),(18,19)))),(5,6)))));
TREE t2 =(1,(2,(3,((4,(15,((14,(7,((16,(39,((11,(9,(10,(41,(40,(36,37)))))),(8,(12,13))))),((21,(20,((42,(34,(33,(32,(35,((31,(28,29)),(30,(27,(25,26))))))))),(22,(23,24))))),(17,38))))),(18,19)))),(5,6)))));
TREE t3 =(1,(2,(3,((4,((15,(14,(7,((16,(39,((11,(9,(10,(41,(40,(36,37)))))),(8,(12,13))))),((21,(20,((42,(34,(33,(32,(35,((31,(28,29)),(30,(27,(25,26))))))))),(22,(23,24))))),(17,38)))))),(18,19))),(5,6)))));
TREE t4 =(1,(2,(3,((4,(((7,((16,(39,((11,(9,(10,(41,(40,(36,37)))))),(8,(12,13))))),((21,(20,((42,(34,(33,(32,(35,((31,(28,29)),(30,(27,(25,26))))))))),(22,(23,24))))),(17,38)))),(14,15)),(18,19))),(5,6)))));
TREE t5 =(1,(2,(3,((4,(15,((14,(7,(((39,((11,(9,(10,(41,(40,(36,37)))))),(8,(12,13)))),(16,(17,38))),(21,(20,((42,(34,(33,(32,(35,((31,(28,29)),(30,(27,(25,26))))))))),(22,(23,24)))))))),(18,19)))),(5,6)))));
TREE t6 =(1,(2,(3,((4,(15,((14,(7,(((16,(39,((11,(9,(10,(41,(40,(36,37)))))),(8,(12,13))))),(17,38)),(21,(20,((42,(34,(33,(32,(35,((31,(28,29)),(30,(27,(25,26))))))))),(22,(23,24)))))))),(18,19)))),(5,6)))));
TREE t7 =(1,(2,(3,((4,((15,(14,(7,(((39,((11,(9,(10,(41,(40,(36,37)))))),(8,(12,13)))),(16,(17,38))),(21,(20,((42,(34,(33,(32,(35,((31,(28,29)),(30,(27,(25,26))))))))),(22,(23,24))))))))),(18,19))),(5,6)))));
TREE t8 =(1,(2,(3,((4,((15,(14,(7,(((16,(39,((11,(9,(10,(41,(40,(36,37)))))),(8,(12,13))))),(17,38)),(21,(20,((42,(34,(33,(32,(35,((31,(28,29)),(30,(27,(25,26))))))))),(22,(23,24))))))))),(18,19))),(5,6)))));
TREE t9 =(1,(2,(3,((4,(((7,(((39,((11,(9,(10,(41,(40,(36,37)))))),(8,(12,13)))),(16,(17,38))),(21,(20,((42,(34,(33,(32,(35,((31,(28,29)),(30,(27,(25,26))))))))),(22,(23,24))))))),(14,15)),(18,19))),(5,6)))));
TREE t10 =(1,(2,(3,((4,(((7,(((16,(39,((11,(9,(10,(41,(40,(36,37)))))),(8,(12,13))))),(17,38)),(21,(20,((42,(34,(33,(32,(35,((31,(28,29)),(30,(27,(25,26))))))))),(22,(23,24))))))),(14,15)),(18,19))),(5,6)))));
TREE t11 =(1,(2,(3,((4,(15,((14,(7,(((39,((9,(10,(41,(40,(36,37))))),(11,(8,(12,13))))),(16,(17,38))),(21,(20,((42,(34,(33,(32,(35,((31,(28,29)),(30,(27,(25,26))))))))),(22,(23,24)))))))),(18,19)))),(5,6)))));
TREE t12 =(1,(2,(3,((4,((15,(14,(7,(((39,((9,(10,(41,(40,(36,37))))),(11,(8,(12,13))))),(16,(17,38))),(21,(20,((42,(34,(33,(32,(35,((31,(28,29)),(30,(27,(25,26))))))))),(22,(23,24))))))))),(18,19))),(5,6)))));
TREE t13 =(1,(2,(3,((4,((15,(14,(7,(((39,((11,(9,(10,(41,(40,(36,37)))))),(8,(12,13)))),(16,(17,38))),(((34,(33,(32,(35,((31,(28,29)),(30,(27,(25,26)))))))),(42,(22,(23,24)))),(20,21)))))),(18,19))),(5,6)))));
TREE t14 =(1,(2,(3,((4,(((7,(((39,((9,(10,(41,(40,(36,37))))),(11,(8,(12,13))))),(16,(17,38))),(21,(20,((42,(34,(33,(32,(35,((31,(28,29)),(30,(27,(25,26))))))))),(22,(23,24))))))),(14,15)),(18,19))),(5,6)))));
TREE t15 =(1,(2,(3,((4,(((7,(((39,((11,(9,(10,(41,(40,(36,37)))))),(8,(12,13)))),(16,(17,38))),(((34,(33,(32,(35,((31,(28,29)),(30,(27,(25,26)))))))),(42,(22,(23,24)))),(20,21)))),(14,15)),(18,19))),(5,6)))));
TREE t16 =(1,(2,(3,((4,((15,(14,(7,(((39,((9,(10,(41,(40,(36,37))))),(11,(8,(12,13))))),(16,(17,38))),(((34,(33,(32,(35,((31,(28,29)),(30,(27,(25,26)))))))),(42,(22,(23,24)))),(20,21)))))),(18,19))),(5,6)))));
TREE t17 =(1,(2,(3,((4,(((7,(((39,((9,(10,(41,(40,(36,37))))),(11,(8,(12,13))))),(16,(17,38))),(((34,(33,(32,(35,((31,(28,29)),(30,(27,(25,26)))))))),(42,(22,(23,24)))),(20,21)))),(14,15)),(18,19))),(5,6)))));
TREE t18 =(1,(2,(3,((4,(15,((14,(7,(((39,((9,(10,(41,(40,(36,37))))),(11,(8,(12,13))))),(16,(17,38))),(((34,(33,(32,(35,((31,(28,29)),(30,(27,(25,26)))))))),(42,(22,(23,24)))),(20,21))))),(18,19)))),(5,6)))));
TREE t19 =(1,(2,(3,((4,(((((7,(39,((11,(9,(10,(41,(40,(36,37)))))),(8,(12,13))))),(14,15)),(16,(17,38))),(21,(20,((42,(34,(33,(32,(35,((31,(28,29)),(30,(27,(25,26))))))))),(22,(23,24)))))),(18,19))),(5,6)))));
TREE t20 =(1,(2,(3,((4,(((((7,((11,(9,(10,(41,(40,(36,37)))))),(8,(12,13)))),(14,15)),(16,(17,38))),(21,(20,((42,(34,(33,(32,(35,((31,(28,29)),(30,(27,(25,26))))))))),(22,(23,24)))))),(39,(18,19)))),(5,6)))));
TREE t21 =(1,(3,(2,((4,(((((7,(39,((11,(9,(10,(41,(40,(36,37)))))),(8,(12,13))))),(14,15)),(16,(17,38))),(21,(20,((42,(34,(33,(32,(35,((31,(28,29)),(30,(27,(25,26))))))))),(22,(23,24)))))),(18,19))),(5,6)))));
TREE t22 =(1,(3,(2,((4,(((((7,((11,(9,(10,(41,(40,(36,37)))))),(8,(12,13)))),(14,15)),(16,(17,38))),(21,(20,((42,(34,(33,(32,(35,((31,(28,29)),(30,(27,(25,26))))))))),(22,(23,24)))))),(39,(18,19)))),(5,6)))));
TREE t23 =(1,(3,(2,((4,((15,(14,(7,(((39,((11,(9,(10,(41,(40,(36,37)))))),(8,(12,13)))),(16,(17,38))),(((34,(33,(32,(35,((31,(28,29)),(30,(27,(25,26)))))))),(42,(22,(23,24)))),(20,21)))))),(18,19))),(5,6)))));
TREE t24 =(1,(3,(2,((4,(((7,(((39,((11,(9,(10,(41,(40,(36,37)))))),(8,(12,13)))),(16,(17,38))),(((34,(33,(32,(35,((31,(28,29)),(30,(27,(25,26)))))))),(42,(22,(23,24)))),(20,21)))),(14,15)),(18,19))),(5,6)))));
TREE t25 =(1,(3,(2,((4,((15,(14,(7,(((39,((9,(10,(41,(40,(36,37))))),(11,(8,(12,13))))),(16,(17,38))),(((34,(33,(32,(35,((31,(28,29)),(30,(27,(25,26)))))))),(42,(22,(23,24)))),(20,21)))))),(18,19))),(5,6)))));
TREE t26 =(1,(3,(2,((4,(15,((14,(7,(((39,((11,(9,(10,(41,(40,(36,37)))))),(8,(12,13)))),(16,(17,38))),(((34,(33,(32,(35,((31,(28,29)),(30,(27,(25,26)))))))),(42,(22,(23,24)))),(20,21))))),(18,19)))),(5,6)))));
TREE t27 =(1,(3,(2,((4,((15,(14,(7,(((39,((11,(9,(10,(41,(40,(36,37)))))),(8,(12,13)))),(16,(17,38))),(21,(20,((42,(34,(33,(32,(35,((31,(28,29)),(30,(27,(25,26))))))))),(22,(23,24))))))))),(18,19))),(5,6)))));
TREE t28 =(1,(3,(2,((4,(((7,(((39,((9,(10,(41,(40,(36,37))))),(11,(8,(12,13))))),(16,(17,38))),(((34,(33,(32,(35,((31,(28,29)),(30,(27,(25,26)))))))),(42,(22,(23,24)))),(20,21)))),(14,15)),(18,19))),(5,6)))));
TREE t29 =(1,(3,(2,((4,(((7,(((39,((11,(9,(10,(41,(40,(36,37)))))),(8,(12,13)))),(16,(17,38))),(21,(20,((42,(34,(33,(32,(35,((31,(28,29)),(30,(27,(25,26))))))))),(22,(23,24))))))),(14,15)),(18,19))),(5,6)))));
TREE t30 =(1,(3,(2,((4,(15,((14,(7,(((39,((9,(10,(41,(40,(36,37))))),(11,(8,(12,13))))),(16,(17,38))),(((34,(33,(32,(35,((31,(28,29)),(30,(27,(25,26)))))))),(42,(22,(23,24)))),(20,21))))),(18,19)))),(5,6)))));
TREE t31 =(1,(3,(2,((4,((15,(14,(7,(((39,((9,(10,(41,(40,(36,37))))),(11,(8,(12,13))))),(16,(17,38))),(21,(20,((42,(34,(33,(32,(35,((31,(28,29)),(30,(27,(25,26))))))))),(22,(23,24))))))))),(18,19))),(5,6)))));
TREE t32 =(1,(3,(2,((4,(15,((14,(7,(((39,((11,(9,(10,(41,(40,(36,37)))))),(8,(12,13)))),(16,(17,38))),(21,(20,((42,(34,(33,(32,(35,((31,(28,29)),(30,(27,(25,26))))))))),(22,(23,24)))))))),(18,19)))),(5,6)))));
TREE t33 =(1,(3,(2,((4,(((7,(((39,((9,(10,(41,(40,(36,37))))),(11,(8,(12,13))))),(16,(17,38))),(21,(20,((42,(34,(33,(32,(35,((31,(28,29)),(30,(27,(25,26))))))))),(22,(23,24))))))),(14,15)),(18,19))),(5,6)))));
TREE t34 =(1,(3,(2,((4,(((7,((16,(39,((11,(9,(10,(41,(40,(36,37)))))),(8,(12,13))))),((21,(20,((42,(34,(33,(32,(35,((31,(28,29)),(30,(27,(25,26))))))))),(22,(23,24))))),(17,38)))),(14,15)),(18,19))),(5,6)))));
TREE t35 =(1,(3,(2,((4,(15,((14,(7,(((39,((9,(10,(41,(40,(36,37))))),(11,(8,(12,13))))),(16,(17,38))),(21,(20,((42,(34,(33,(32,(35,((31,(28,29)),(30,(27,(25,26))))))))),(22,(23,24)))))))),(18,19)))),(5,6)))));
TREE t36 =(1,(3,(2,((4,((15,(14,(7,((16,(39,((11,(9,(10,(41,(40,(36,37)))))),(8,(12,13))))),((21,(20,((42,(34,(33,(32,(35,((31,(28,29)),(30,(27,(25,26))))))))),(22,(23,24))))),(17,38)))))),(18,19))),(5,6)))));
TREE t37 =(1,(3,(2,((4,((15,(14,(7,(((16,(39,((11,(9,(10,(41,(40,(36,37)))))),(8,(12,13))))),(17,38)),(21,(20,((42,(34,(33,(32,(35,((31,(28,29)),(30,(27,(25,26))))))))),(22,(23,24))))))))),(18,19))),(5,6)))));
TREE t38 =(1,(3,(2,((4,(((7,(((16,(39,((11,(9,(10,(41,(40,(36,37)))))),(8,(12,13))))),(17,38)),(21,(20,((42,(34,(33,(32,(35,((31,(28,29)),(30,(27,(25,26))))))))),(22,(23,24))))))),(14,15)),(18,19))),(5,6)))));
TREE t39 =(1,(3,(2,((4,(15,((14,(7,((16,(39,((11,(9,(10,(41,(40,(36,37)))))),(8,(12,13))))),((21,(20,((42,(34,(33,(32,(35,((31,(28,29)),(30,(27,(25,26))))))))),(22,(23,24))))),(17,38))))),(18,19)))),(5,6)))));
TREE t40 =(1,(3,(2,((4,(15,((14,(7,(((16,(39,((11,(9,(10,(41,(40,(36,37)))))),(8,(12,13))))),(17,38)),(21,(20,((42,(34,(33,(32,(35,((31,(28,29)),(30,(27,(25,26))))))))),(22,(23,24)))))))),(18,19)))),(5,6)))));
TREE t41 =(1,((2,3),((4,(((7,(((39,((11,(9,(10,(41,(40,(36,37)))))),(8,(12,13)))),(16,(17,38))),(((34,(33,(32,(35,((31,(28,29)),(30,(27,(25,26)))))))),(42,(22,(23,24)))),(20,21)))),(14,15)),(18,19))),(5,6))));
TREE t42 =(1,((2,3),((4,(15,((14,(7,(((39,((11,(9,(10,(41,(40,(36,37)))))),(8,(12,13)))),(16,(17,38))),(((34,(33,(32,(35,((31,(28,29)),(30,(27,(25,26)))))))),(42,(22,(23,24)))),(20,21))))),(18,19)))),(5,6))));
TREE t43 =(1,((2,3),((4,(((7,(((39,((9,(10,(41,(40,(36,37))))),(11,(8,(12,13))))),(16,(17,38))),(((34,(33,(32,(35,((31,(28,29)),(30,(27,(25,26)))))))),(42,(22,(23,24)))),(20,21)))),(14,15)),(18,19))),(5,6))));
TREE t44 =(1,((2,3),((4,(((7,(((39,((11,(9,(10,(41,(40,(36,37)))))),(8,(12,13)))),(16,(17,38))),(21,(20,((42,(34,(33,(32,(35,((31,(28,29)),(30,(27,(25,26))))))))),(22,(23,24))))))),(14,15)),(18,19))),(5,6))));
TREE t45 =(1,((2,3),((4,((15,(14,(7,(((39,((11,(9,(10,(41,(40,(36,37)))))),(8,(12,13)))),(16,(17,38))),(((34,(33,(32,(35,((31,(28,29)),(30,(27,(25,26)))))))),(42,(22,(23,24)))),(20,21)))))),(18,19))),(5,6))));
TREE t46 =(1,((2,3),((4,(15,((14,(7,(((39,((9,(10,(41,(40,(36,37))))),(11,(8,(12,13))))),(16,(17,38))),(((34,(33,(32,(35,((31,(28,29)),(30,(27,(25,26)))))))),(42,(22,(23,24)))),(20,21))))),(18,19)))),(5,6))));
TREE t47 =(1,((2,3),((4,(15,((14,(7,(((39,((11,(9,(10,(41,(40,(36,37)))))),(8,(12,13)))),(16,(17,38))),(21,(20,((42,(34,(33,(32,(35,((31,(28,29)),(30,(27,(25,26))))))))),(22,(23,24)))))))),(18,19)))),(5,6))));
TREE t48 =(1,((2,3),((4,(((7,(((39,((9,(10,(41,(40,(36,37))))),(11,(8,(12,13))))),(16,(17,38))),(21,(20,((42,(34,(33,(32,(35,((31,(28,29)),(30,(27,(25,26))))))))),(22,(23,24))))))),(14,15)),(18,19))),(5,6))));
TREE t49 =(1,((2,3),((4,((15,(14,(7,(((39,((9,(10,(41,(40,(36,37))))),(11,(8,(12,13))))),(16,(17,38))),(((34,(33,(32,(35,((31,(28,29)),(30,(27,(25,26)))))))),(42,(22,(23,24)))),(20,21)))))),(18,19))),(5,6))));
TREE t50 =(1,((2,3),((4,(((7,((16,(39,((11,(9,(10,(41,(40,(36,37)))))),(8,(12,13))))),((21,(20,((42,(34,(33,(32,(35,((31,(28,29)),(30,(27,(25,26))))))))),(22,(23,24))))),(17,38)))),(14,15)),(18,19))),(5,6))));
TREE t51 =(1,((2,3),((4,((15,(14,(7,(((39,((11,(9,(10,(41,(40,(36,37)))))),(8,(12,13)))),(16,(17,38))),(21,(20,((42,(34,(33,(32,(35,((31,(28,29)),(30,(27,(25,26))))))))),(22,(23,24))))))))),(18,19))),(5,6))));
TREE t52 =(1,((2,3),((4,((15,(14,(7,(((39,((9,(10,(41,(40,(36,37))))),(11,(8,(12,13))))),(16,(17,38))),(21,(20,((42,(34,(33,(32,(35,((31,(28,29)),(30,(27,(25,26))))))))),(22,(23,24))))))))),(18,19))),(5,6))));
TREE t53 =(1,((2,3),((4,(15,((14,(7,(((39,((9,(10,(41,(40,(36,37))))),(11,(8,(12,13))))),(16,(17,38))),(21,(20,((42,(34,(33,(32,(35,((31,(28,29)),(30,(27,(25,26))))))))),(22,(23,24)))))))),(18,19)))),(5,6))));
TREE t54 =(1,((2,3),((4,((15,(14,(7,((16,(39,((11,(9,(10,(41,(40,(36,37)))))),(8,(12,13))))),((21,(20,((42,(34,(33,(32,(35,((31,(28,29)),(30,(27,(25,26))))))))),(22,(23,24))))),(17,38)))))),(18,19))),(5,6))));
TREE t55 =(1,((2,3),((4,((15,(14,(7,(((16,(39,((11,(9,(10,(41,(40,(36,37)))))),(8,(12,13))))),(17,38)),(21,(20,((42,(34,(33,(32,(35,((31,(28,29)),(30,(27,(25,26))))))))),(22,(23,24))))))))),(18,19))),(5,6))));
TREE t56 =(1,((2,3),((4,(((7,(((16,(39,((11,(9,(10,(41,(40,(36,37)))))),(8,(12,13))))),(17,38)),(21,(20,((42,(34,(33,(32,(35,((31,(28,29)),(30,(27,(25,26))))))))),(22,(23,24))))))),(14,15)),(18,19))),(5,6))));
TREE t57 =(1,((2,3),((4,(15,((14,(7,(((16,(39,((11,(9,(10,(41,(40,(36,37)))))),(8,(12,13))))),(17,38)),(21,(20,((42,(34,(33,(32,(35,((31,(28,29)),(30,(27,(25,26))))))))),(22,(23,24)))))))),(18,19)))),(5,6))));
TREE t58 =(1,((2,3),((4,(15,((14,(7,((16,(39,((11,(9,(10,(41,(40,(36,37)))))),(8,(12,13))))),((21,(20,((42,(34,(33,(32,(35,((31,(28,29)),(30,(27,(25,26))))))))),(22,(23,24))))),(17,38))))),(18,19)))),(5,6))));
TREE t59 =(1,((2,3),((4,(((((7,(39,((11,(9,(10,(41,(40,(36,37)))))),(8,(12,13))))),(14,15)),(16,(17,38))),(21,(20,((42,(34,(33,(32,(35,((31,(28,29)),(30,(27,(25,26))))))))),(22,(23,24)))))),(18,19))),(5,6))));
TREE t60 =(1,((2,3),((4,(((((7,((11,(9,(10,(41,(40,(36,37)))))),(8,(12,13)))),(14,15)),(16,(17,38))),(21,(20,((42,(34,(33,(32,(35,((31,(28,29)),(30,(27,(25,26))))))))),(22,(23,24)))))),(39,(18,19)))),(5,6))));
TREE t61 =(1,(2,3,((5,6),(4,(7,14,15,16,39,(11,(9,(10,(41,(40,(36,37))))),(8,(12,13))),(17,38),(18,19),(20,21,(42,(34,(33,(32,(35,((31,(28,29)),(30,(27,(25,26)))))))),(22,(23,24)))))))));

ENDBLOCK;
